# Supplementary material for: Genetic association and stress mediated down-regulation in trabecular meshwork implicates MPP7 as a novel candidate gene in primary open angle glaucoma
Source: BMC Med Genomics. 2016 Mar 22;9:15. doi: 10.1186/s12920-016-0177-6 (PMC4802647; doi:10.1186/s12920-016-0177-6)
Supplement: Additional file 2: — Contains a table representing the association of 494 validation phase SNPs in discovery, validation phase and meta-analysis of both. (XLSX 59 kb) [file 12920_2016_177_MOESM2_ESM.xlsx]

## Sheet: Sheet1
SNP	Chromosome	Discovery phase			Validation phase			Meta-analysis
		P	Pλ	Plogistic	P	Age and Gender corrected P	Age, Gender and Bonferroni adjusted P	Pmeta	Pmeta**
rs7916852	10	6.27e-05	0.0001015	0.0009194	0.000171	0.0004755	0.2349	5.703e-07	6.441e-08
rs10763644	10	0.0001115	0.0001751	0.001237	0.0001333	0.0005197	0.2567	6.182e-07	8.568e-08
rs10763643	10	0.00204	0.002742	0.01873	3.351e-06	4.915e-06	0.002428	7.461e-07	6.494e-08
rs433295	6	8.86e-06	1.6e-05	0.0001539	0.001605	0.005846	1	9.243e-07	1.28e-07
rs314669	19	0.0003521	0.0005195	0.01072	2.551e-05	0.0001303	0.06435	1.741e-06	5.601e-08
rs3809863	17	7.77e-05	0.0001244	0.0009995	0.00148	0.001021	0.5044	4.775e-06	7.014e-07
rs7835454	8	3.48e-06	6.59e-06	1.3e-05	0.04309	0.154	1	6.379e-06	3.894e-06
rs4749305	10	0.002478	0.003296	0.02049	8.42e-05	0.0001372	0.06776	9.917e-06	1.183e-06
rs1328735	6	0.0001939	0.0002954	0.0009005	0.004003	0.001039	0.5132	1.173e-05	4.343e-06
rs11006851	10	0.002101	0.002819	0.02301	0.0001258	0.0001724	0.08518	1.568e-05	1.411e-06
rs1294092	6	1e-07	2.31e-07	1.16e-06	0.2176	0.2509	1	1.632e-05	5.917e-06
rs10763642	10	0.0004979	0.0007211	0.001885	0.003509	0.008293	1	2.028e-05	8.38e-06
rs9814244	3	0.0001348	0.0002095	0.0001765	0.02292	0.0631	1	2.04e-05	2.338e-05
rs722656	1	0.0002627	0.0003937	0.001223	0.006265	0.01319	1	2.45e-05	9.033e-06
rs10047289	10	0.001228	0.001695	0.003971	0.00244	0.0062	1	2.918e-05	1.285e-05
rs2899620	15	0.0006783	0.0009664	0.001493	0.006265	0.00468	1	2.931e-05	1.986e-05
rs4749301	10	0.0001233	0.0001925	0.001819	0.005424	0.007777	1	3.03e-05	4.168e-06
rs7474568	10	0.0001233	0.0001925	0.001819	0.005425	0.008643	1	3.03e-05	4.169e-06
rs17382358	4	0.0003498	0.0005163	0.001339	0.007674	0.01301	1	3.278e-05	1.422e-05
rs11135410	5	0.0004163	0.0006088	0.0006768	0.01357	0.0158	1	3.343e-05	3.057e-05
rs4762229	12	0.0002696	0.0004035	0.0001245	0.04314	0.01147	1	3.424e-05	8.438e-05
rs4789490	17	0.0001461	0.000226	0.0005323	0.0176	0.01425	1	3.659e-05	1.816e-05
rs748142	1	0.000483	0.0007007	0.0005536	0.019	0.04322	1	4.123e-05	5.01e-05
rs11596146	10	0.0006597	0.0009413	0.0006068	0.0193	0.01866	1	4.528e-05	6.52e-05
rs1897318	8	0.0002173	0.0003291	0.000736	0.01702	0.03816	1	4.613e-05	2.371e-05
rs9575318	13	5.31e-05	8.68e-05	0.0002635	0.03927	0.06239	1	5.399e-05	2.308e-05
rs4953503	2	0.0002151	0.0003259	0.0009872	0.01758	0.02551	1	6.117e-05	2.442e-05
rs9575317	13	0.001594	0.00217	0.006423	0.00364	0.008653	1	6.798e-05	2.4e-05
rs312729	17	0.0001988	0.0003025	0.0004774	0.03346	0.05974	1	7.077e-05	4.938e-05
rs2170239	8	0.0001355	0.0002104	9.51e-05	0.08802	0.1235	1	7.31e-05	0.0001297
rs17035482	1	0.0002296	0.0003467	0.003782	0.006945	0.01691	1	7.607e-05	9.055e-06
rs4416562	5	0.0006949	0.0009888	0.005777	0.004777	0.009453	1	7.914e-05	1.531e-05
rs17689615	17	0.0001433	0.0002218	0.0003207	0.04733	0.07361	1	7.927e-05	5.979e-05
rs17076866	13	0.0001592	0.0002451	0.000421	0.04049	0.0423	1	8.07e-05	5.303e-05
rs9934599	16	0.0005376	0.0007755	0.004613	0.006201	0.004753	1	8.2e-05	1.616e-05
rs7182088	15	0.0004422	0.0006446	0.0007576	0.02783	0.02424	1	8.257e-05	7.244e-05
rs7896794	10	1.56e-06	3.09e-06	1.05e-06	0.5374	0.4861	1	0.000101	0.000188
rs6567030	18	0.0003991	0.0005849	0.0001307	0.1041	0.1078	1	0.0001162	0.0003427
rs4234354	3	0.0002974	0.0004428	0.001678	0.02101	0.07385	1	0.0001164	3.854e-05
rs624954	15	0.0002301	0.0003473	7.93e-05	0.1333	0.1523	1	0.0001171	0.0003294
rs375964	10	4.73e-05	7.78e-05	0.0009712	0.03224	0.05745	1	0.0001197	1.647e-05
rs1384409	3	0.0005383	0.0007764	0.0002543	0.07493	0.06245	1	0.0001202	0.000277
rs3798683	6	1.86e-05	3.22e-05	0.0001225	0.1111	0.1279	1	0.0001217	4.777e-05
rs10985997	9	9.64e-05	0.0001525	0.0001135	0.1245	0.174	1	0.0001359	0.0001672
rs10056190	5	9.86e-05	0.0001558	0.0008902	0.03946	0.03718	1	0.0001412	3.624e-05
rs12051972	18	0.0004473	0.0006516	0.001708	0.0258	0.05884	1	0.000148	6.693e-05
rs10093567	8	0.0006425	0.000918	0.0001304	0.1268	0.0665	1	0.0001538	0.0006185
rs13089480	3	0.0001009	0.0001593	0.0004845	0.06638	0.0328	1	0.0001663	7.24e-05
rs1799971	6	1.15e-06	2.31e-06	2.29e-05	0.2765	0.2966	1	0.0001674	3.956e-05
rs3802520	10	0.001032	0.001438	0.006745	0.009025	0.0106	1	0.0001686	4.135e-05
rs10123416	9	7.37e-05	0.0001182	1.83e-05	0.3083	0.2429	1	0.0001767	0.0005761
rs904163	2	2.61e-05	4.43e-05	1.65e-05	0.3197	0.2477	1	0.0001771	0.000329
rs2798566	1	0.0001547	0.0002386	0.0003684	0.0839	0.1767	1	0.0001835	0.0001333
rs10849399	12	1.96e-06	3.82e-06	9.17e-06	0.3985	0.5946	1	0.0001887	0.0001113
rs2168115	2	0.0001101	0.000173	0.0008391	0.05861	0.04408	1	0.0002168	6.531e-05
rs4506548	10	6.96e-05	0.000112	0.001492	0.0413	0.0565	1	0.0002253	2.988e-05
rs17581597	1	0.0001398	0.0002168	0.00128	0.04654	0.08364	1	0.000229	5.752e-05
rs303928	1	0.0004497	0.0006549	0.0008051	0.06353	0.1843	1	0.0002318	0.0001979
rs159147	3	0.0002574	0.0003862	0.001504	0.04303	0.08404	1	0.0002378	8.13e-05
rs10873893	1	0.001168	0.001616	0.002105	0.03513	0.02521	1	0.0002482	0.0001998
rs6810033	3	0.0002687	0.0004023	0.0007146	0.07328	0.2128	1	0.0002529	0.0001641
rs2437150	1	0.0003205	0.0004753	0.0002776	0.1251	0.06335	1	0.0002571	0.0003775
rs7086023	10	0.006068	0.007701	0.04093	0.001787	0.001454	0.7183	0.000258	4.258e-05
rs12128390	1	0.0002668	0.0003995	0.0004157	0.1017	0.0948	1	0.0002589	0.0002515
rs1415792	1	0.0001547	0.0002386	0.0003684	0.1104	0.2149	1	0.000265	0.0001939
rs3394	1	0.0001547	0.0002386	0.0003684	0.1104	0.2149	1	0.000265	0.0001939
rs923	1	0.0001547	0.0002386	0.0003684	0.1104	0.2149	1	0.000265	0.0001939
rs417415	1	7.2e-05	0.0001158	0.0003156	0.1235	0.06607	1	0.0002767	0.0001362
rs4719475	7	0.0002229	0.000337	0.0002145	0.1513	0.1154	1	0.0002814	0.0003857
rs7078154	10	5.67e-05	9.23e-05	0.001289	0.0563	0.08992	1	0.0002885	3.881e-05
rs3806028	6	0.0001946	0.0002965	0.0008434	0.07371	0.08264	1	0.0002889	0.0001318
rs315014	1	7.2e-05	0.0001158	0.0003156	0.1289	0.0825	1	0.0002937	0.000145
rs9245	1	0.0001992	0.0003031	0.0001935	0.165	0.0654	1	0.0002976	0.0004058
rs2229155	1	0.0001547	0.0002386	0.0003684	0.1249	0.2325	1	0.0003138	0.0002304
rs6465836	7	0.0003738	0.0005499	0.003176	0.03258	0.08362	1	0.0003215	7.672e-05
rs1404916	7	0.0005614	0.0008079	0.002631	0.0389	0.05932	1	0.0003342	0.0001286
rs17084870	6	8.83e-06	1.59e-05	7.24e-05	0.2757	0.3527	1	0.0003479	0.0001321
rs2917454	10	0.0001284	0.0002001	0.004203	0.02835	0.03489	1	0.0003511	2.916e-05
rs6546551	2	7.11e-05	0.0001143	0.0006323	0.1038	0.1325	1	0.0003615	0.0001052
rs346456	18	0.0006009	0.0008617	0.0005847	0.1085	0.1599	1	0.000362	0.0004811
rs12131285	1	0.0002997	0.000446	0.001023	0.08171	0.176	1	0.0003806	0.0002042
rs7819128	8	0.0004425	0.000645	0.001201	0.07474	0.07119	1	0.000385	0.00024
rs4499817	5	0.0006612	0.0009433	0.003369	0.03759	0.06378	1	0.0003949	0.0001397
rs1509821	2	0.0004755	0.0006904	0.0005596	0.1187	0.1463	1	0.0003954	0.0004605
rs1528035	7	0.0002121	0.0003216	0.003058	0.0418	0.08453	1	0.0004098	6.806e-05
rs9285541	6	1.26e-05	2.23e-05	9.89e-05	0.2714	0.356	1	0.0004145	0.0001592
rs6985166	8	0.0005371	0.0007748	0.0007429	0.1053	0.1026	1	0.0004147	0.0004278
rs7828331	8	0.0004798	0.0006963	0.001645	0.06691	0.05339	1	0.0004292	0.0002212
rs12634530	3	0.0003915	0.0005744	0.0008287	0.1017	0.04531	1	0.0004296	0.0003279
rs315017	1	0.0002407	0.0003624	0.0007464	0.1085	0.06095	1	0.0004328	0.0002557
rs7907518	10	0.0001409	0.0002183	0.002308	0.05529	0.04461	1	0.0004479	7.209e-05
rs292246	6	0.0001081	0.00017	2.64e-05	0.4618	0.533	1	0.0004795	0.001478
rs17189869	2	0.0006089	0.0008725	0.0008126	0.1145	0.1444	1	0.0004945	0.0005209
rs1499244	11	0.0001042	0.0001641	0.0007157	0.1249	0.05748	1	0.000506	0.0001769
rs1846206	3	0.0002658	0.0003981	0.0001279	0.2782	0.2587	1	0.0005103	0.001072
rs948796	11	0.0001436	0.0002224	0.0003019	0.1932	0.2528	1	0.0005103	0.0004143
rs7703118	5	0.0003255	0.0004823	0.0004435	0.1682	0.1754	1	0.0005436	0.0005764
rs6856643	4	0.0004265	0.0006228	0.0007179	0.1337	0.141	1	0.0005558	0.0005018
rs7941772	11	0.0001042	0.0001641	0.0007157	0.1346	0.06358	1	0.0005596	0.000197
rs10489299	1	0.0001627	0.0002502	0.002144	0.07125	0.05787	1	0.0005689	0.0001111
rs4900277	14	0.0004194	0.0006131	0.001036	0.1124	0.1237	1	0.0005769	0.0003928
rs10514328	5	0.00025	0.0003757	0.0003684	0.1943	0.2812	1	0.0005896	0.0005976
rs11190439	10	0.0004835	0.0007015	0.003767	0.05068	0.112	1	0.0006028	0.000158
rs8085592	18	3.42e-05	5.72e-05	0.0002243	0.2519	0.1864	1	0.0006277	0.0002566
rs574975	6	0.0001768	0.0002707	0.0001137	0.3299	0.1853	1	0.0006311	0.001098
rs7814618	8	0.000342	0.0005053	0.001113	0.1157	0.1089	1	0.0006315	0.0003548
rs11064058	12	0.0001919	0.0002925	0.001562	0.09898	0.1801	1	0.0006662	0.0001933
rs16960508	15	0.0002556	0.0003837	0.002021	0.08605	0.07696	1	0.0006819	0.0001955
rs13139506	4	0.0002912	0.0004341	0.0005204	0.1852	0.1878	1	0.0006976	0.0006153
rs1294087	6	1.13e-05	2.01e-05	6.51e-05	0.4272	0.362	1	0.0007111	0.0003484
rs7106021	11	0.0001405	0.0002178	8.14e-05	0.3999	0.3633	1	0.0007211	0.001329
rs6482803	10	0.0001403	0.0002175	0.002374	0.08221	0.1516	1	0.0007306	0.0001212
rs4140446	6	0.0004029	0.0005902	6.22e-05	0.4431	0.4395	1	0.0007414	0.002959
rs10952328	7	0.000252	0.0003786	0.0003248	0.2406	0.1445	1	0.0007473	0.0008281
rs11129210	3	0.0002433	0.0003661	0.000924	0.1459	0.2789	1	0.0007498	0.0003882
rs11083505	19	0.0003001	0.0004466	0.0001677	0.3214	0.4443	1	0.0007733	0.001454
rs9597069	13	0.0001723	0.0002642	3.17e-05	0.5532	0.5197	1	0.0007752	0.00271
rs1378744	11	3.91e-05	6.49e-05	5.07e-05	0.4848	0.5557	1	0.000781	0.0009055
rs11696650	20	2.5e-05	4.25e-05	1.08e-05	0.7272	0.7234	1	0.0007842	0.001683
rs12124929	1	0.0001596	0.0002457	0.0006044	0.1886	0.3255	1	0.0007943	0.0004277
rs8037351	15	0.0002266	0.0003423	0.0007962	0.1686	0.1259	1	0.0008222	0.0004555
rs3775605	4	0.0005772	0.0008294	0.0001227	0.3744	0.3757	1	0.0008262	0.002773
rs1475779	10	8.57e-05	0.0001364	0.001484	0.1214	0.2011	1	0.0008309	0.0001491
rs769033	6	0.0005443	0.0007847	8.44e-05	0.4326	0.431	1	0.0008532	0.003395
rs11638543	15	7.29e-05	0.0001171	0.0002826	0.2781	0.3803	1	0.0008553	0.0004816
rs3911891	12	0.0004725	0.0006864	0.0004652	0.2248	0.1074	1	0.0008584	0.001118
rs1026514	1	8.08e-05	0.000129	0.0001301	0.3751	0.3762	1	0.0008599	0.0008553
rs963333	15	0.0003249	0.0004815	0.0002417	0.3	0.2772	1	0.0008729	0.001368
rs7437820	4	0.0004048	0.0005928	0.0007929	0.1767	0.2265	1	0.0008753	0.0007141
rs1884043	6	4.36e-05	7.2e-05	5.69e-05	0.4974	0.4489	1	0.0008805	0.001014
rs12553476	9	0.0003172	0.0004706	8.48e-05	0.4409	0.3501	1	0.0008868	0.002547
rs7764076	6	0.0005443	0.0007847	8.44e-05	0.4431	0.4395	1	0.0008926	0.003535
rs7575439	2	0.0001243	0.0001939	0.0005825	0.2081	0.1888	1	0.0008928	0.0004229
rs712244	6	1.58e-05	2.76e-05	0.0001297	0.3845	0.4809	1	0.0008968	0.0003444
rs11001056	10	0.0006607	0.0009426	0.001874	0.1136	0.1301	1	0.0009081	0.0005456
rs2772181	13	0.0001025	0.0001616	0.0005662	0.2148	0.2744	1	0.0009172	0.000393
rs12601280	17	0.0003914	0.0005742	0.0005803	0.2149	0.2846	1	0.0009334	0.0009267
rs6980482	8	0.0005624	0.0008093	0.003131	0.08491	0.06139	1	0.0009415	0.0003348
rs9874310	3	0.0002775	0.0004147	0.001169	0.156	0.1179	1	0.0009715	0.0004659
rs9425343	1	0.0002379	0.0003585	0.0008648	0.1886	0.3255	1	0.001019	0.0005539
rs416737	10	0.0002303	0.0003477	0.004172	0.07723	0.1355	1	0.001056	0.0001577
rs741169	16	0.0001476	0.0002282	0.0003651	0.2856	0.3967	1	0.001056	0.0007762
rs12253376	10	0.001549	0.002112	0.01681	0.02509	0.03249	1	0.001058	0.0001716
rs7924620	11	0.000103	0.0001624	8.71e-05	0.4851	0.4251	1	0.001082	0.001576
rs7585481	2	0.0004508	0.0006564	0.005088	0.06872	0.1504	1	0.001083	0.0002187
rs6834471	4	7.45e-05	0.0001196	0.0003064	0.3128	0.3346	1	0.00109	0.0005949
rs1887439	9	0.000128	0.0001994	2.03e-05	0.7268	0.6432	1	0.001112	0.004011
rs3885634	10	0.002615	0.003469	0.02096	0.02131	0.0294	1	0.001112	0.0002201
rs6546548	2	5.36e-05	8.75e-05	0.0001318	0.4338	0.3807	1	0.001127	0.0008768
rs250219	5	0.000239	0.0003601	0.001388	0.1592	0.2059	1	0.001129	0.0004345
rs6500701	16	0.0004364	0.0006366	0.0004616	0.2714	0.128	1	0.001138	0.001409
rs10863632	1	0.0004107	0.000601	0.0003385	0.309	0.4191	1	0.00114	0.001658
rs13409385	2	1.73e-05	3.01e-05	1.55e-05	0.7822	0.4163	1	0.001149	0.001655
rs2175290	17	0.007672	0.009619	0.03919	0.01135	0.005955	1	0.001161	0.0002934
rs12134883	1	0.0002502	0.0003761	0.0004923	0.273	0.2274	1	0.001198	0.001003
rs2171543	3	0.0006235	0.0008923	0.0003029	0.333	0.6013	1	0.001199	0.002414
rs449113	12	0.0003691	0.0005433	0.001115	0.1866	0.1857	1	0.0012	0.0007265
rs741171	16	0.0001706	0.0002618	0.0004008	0.298	0.4064	1	0.001201	0.0009094
rs4568086	3	0.000305	0.0004536	0.001085	0.1956	0.3583	1	0.001257	0.0006868
rs2301290	22	0.0001251	0.0001952	0.000359	0.3255	0.3998	1	0.001288	0.0008706
rs9388349	6	0.0003271	0.0004845	0.001153	0.196	0.3213	1	0.001315	0.0007208
rs1376503	6	0.0003271	0.0004845	0.001153	0.1965	0.3303	1	0.00132	0.0007235
rs6730981	2	4.66e-05	7.67e-05	0.0002096	0.4048	0.4266	1	0.001325	0.000711
rs12354753	10	0.000239	0.00036	0.004588	0.08905	0.1412	1	0.001342	0.0001952
rs9577631	13	0.0002688	0.0004024	0.0008372	0.234	0.3647	1	0.001358	0.0008269
rs443557	12	0.0005731	0.0008239	0.00154	0.175	0.1618	1	0.001381	0.0008871
rs574956	12	0.0005731	0.0008239	0.00154	0.175	0.1618	1	0.001381	0.0008871
rs6706678	2	0.000281	0.0004197	0.0007802	0.2474	0.3222	1	0.001405	0.0009259
rs4293672	3	0.0005862	0.0008416	0.00222	0.1455	0.2942	1	0.001411	0.0006986
rs13158661	5	9.07e-05	0.0001439	0.0003328	0.3627	0.6283	1	0.001468	0.0008635
rs9313437	5	0.0002588	0.0003882	0.000652	0.2765	0.2302	1	0.001473	0.001044
rs1946289	5	0.0003795	0.0005578	0.00101	0.2317	0.1788	1	0.001522	0.001016
rs13179026	5	0.0001233	0.0001925	0.0003777	0.3547	0.6975	1	0.001533	0.0009983
rs2036161	2	9.93e-05	0.0001569	7.16e-05	0.6111	0.435	1	0.001538	0.002427
rs7754741	6	0.0004226	0.0006175	0.001451	0.1965	0.3303	1	0.001551	0.0008552
rs7751392	6	0.0005689	0.0008182	0.001778	0.1772	0.2934	1	0.001557	0.0008984
rs764440	20	0.0006399	0.0009145	0.0009255	0.2467	0.1886	1	0.001571	0.001558
rs1500138	5	0.003962	0.005141	0.01086	0.05458	0.0378	1	0.001576	0.0008446
rs1469084	19	0.0003736	0.0005495	0.0002807	0.4046	0.5946	1	0.001589	0.002424
rs11748647	5	0.000228	0.0003444	0.0003311	0.3848	0.2427	1	0.001617	0.001658
rs2055017	7	6.46e-05	0.0001044	0.000359	0.3746	0.4937	1	0.001626	0.0007476
rs12544799	8	0.0003457	0.0005106	0.0009602	0.2509	0.2429	1	0.001651	0.001079
rs342164	12	0.0003246	0.0004811	0.0003587	0.3781	0.2318	1	0.001651	0.001989
rs2569844	6	0.0003635	0.0005354	0.0004704	0.3437	0.1267	1	0.001676	0.001822
rs10062770	5	0.003301	0.004325	0.02562	0.02705	0.02523	1	0.001681	0.0003423
rs2316901	11	0.0003522	0.0005197	0.0004175	0.3638	0.4363	1	0.001705	0.001961
rs1890751	10	0.0003369	0.0004982	0.00103	0.2507	0.8943	1	0.00173	0.00106
rs1970407	10	0.0003369	0.0004982	0.00103	0.2507	0.8943	1	0.00173	0.00106
rs4574773	7	0.0006475	0.0009248	0.001191	0.2418	0.3124	1	0.001812	0.001525
rs1319211	6	3.13e-05	5.26e-05	0.0002384	0.4612	0.6055	1	0.001813	0.0007238
rs371572	12	0.0005731	0.0008239	0.001417	0.2227	0.1858	1	0.001816	0.00125
rs4751209	10	0.0001508	0.0002329	0.001869	0.1956	0.1447	1	0.001843	0.0004356
rs2212922	21	2.98e-05	5.03e-05	0.0001575	0.5339	0.5927	1	0.001858	0.0009442
rs10783629	12	0.0005825	0.0008366	0.0002682	0.4511	0.6543	1	0.001873	0.003793
rs11006830	10	0.002879	0.0038	0.02203	0.03529	0.04836	1	0.001886	0.0004077
rs2835291	21	0.0001069	0.0001682	0.0002172	0.4905	0.4518	1	0.001919	0.001644
rs12127443	1	0.0002978	0.0004433	0.0006146	0.3448	0.5327	1	0.002002	0.001622
rs11051196	12	2.1e-05	3.6e-05	0.0002466	0.4826	0.4748	1	0.002011	0.0006307
rs17586305	21	0.0001223	0.000191	0.0003714	0.4201	0.2255	1	0.002021	0.001336
rs4243315	18	0.0002578	0.0003868	0.0003944	0.4155	0.5045	1	0.002059	0.002034
rs9526501	13	0.0006792	0.0009676	0.0004725	0.3914	0.4619	1	0.002084	0.003289
rs1658693	12	0.0005187	0.0007496	0.001773	0.2199	0.128	1	0.002086	0.00115
rs12216178	6	0.0006795	0.000968	0.002296	0.1936	0.3193	1	0.002104	0.001144
rs4929927	11	0.0003568	0.0005262	0.0004943	0.389	0.4674	1	0.002122	0.002208
rs12355700	10	0.0005515	0.0007944	0.0004343	0.4086	0.3872	1	0.002125	0.003112
rs12587716	14	0.0006112	0.0008757	0.00196	0.2134	0.2249	1	0.002146	0.001226
rs7235748	18	0.0002476	0.0003724	0.0008118	0.3229	0.2725	1	0.002163	0.001302
rs7702542	5	0.0002103	0.000319	0.0002175	0.5239	0.249	1	0.002174	0.002737
rs6108571	20	0.0006565	0.0009369	0.000708	0.3436	0.705	1	0.002182	0.002618
rs3844068	1	0.0002436	0.0003666	0.003204	0.1681	0.1964	1	0.002222	0.0004757
rs8106725	19	0.0006646	0.0009479	0.0006283	0.3702	0.3873	1	0.002279	0.002968
rs861574	1	0.0002275	0.0003437	0.001543	0.251	0.3699	1	0.002283	0.0008285
rs17032207	4	0.0001833	0.0002802	0.0001722	0.5821	0.4632	1	0.002323	0.003096
rs10803436	1	0.0003875	0.0005688	0.0003026	0.4878	0.4506	1	0.002324	0.003419
rs6859753	5	0.003962	0.005141	0.01086	0.07897	0.05834	1	0.00234	0.001279
rs11701901	21	0.0002021	0.0003072	0.0004859	0.4174	0.4084	1	0.002365	0.001775
rs720459	11	0.0001049	0.0001653	0.0001417	0.6236	0.5419	1	0.002384	0.002607
rs931771	4	0.0004611	0.0006707	0.0007015	0.3663	0.2112	1	0.002404	0.002335
rs2238633	19	0.0001963	0.0002989	0.0002836	0.5111	0.2783	1	0.002435	0.002513
rs2835295	21	0.0001816	0.0002776	0.0004114	0.4531	0.449	1	0.002458	0.001928
rs73143	1	0.0006846	0.0009748	0.0008378	0.3464	0.5025	1	0.002466	0.002721
rs88722	10	0.0007397	0.001049	0.007355	0.113	0.1288	1	0.002562	0.0005863
rs10242225	7	8.4e-05	0.0001339	0.0002727	0.5332	0.9042	1	0.002574	0.001683
rs7828238	8	0.0004146	0.0006065	0.0007639	0.3698	0.4389	1	0.002579	0.002224
rs4759499	12	0.0003694	0.0005436	0.0002758	0.5456	0.7144	1	0.002708	0.004069
rs12342107	9	0.0003522	0.0005197	0.0008197	0.3717	0.1359	1	0.00272	0.002031
rs4266507	6	0.000609	0.0008727	0.0003273	0.5208	0.608	1	0.002749	0.004989
rs4407515	4	0.0006627	0.0009454	0.002055	0.2512	0.3993	1	0.002783	0.001637
rs17074224	6	0.000609	0.0008727	0.0003273	0.5344	0.608	1	0.002885	0.005222
rs3782456	12	0.0001643	0.0002526	0.001379	0.3114	0.3459	1	0.002903	0.0009548
rs7234150	18	5.44e-05	8.88e-05	0.0001789	0.6425	0.6911	1	0.002903	0.001938
rs373942	12	0.0005125	0.0007412	0.001376	0.3139	0.3392	1	0.002934	0.00195
rs4813935	20	0.0004333	0.0006322	0.002105	0.2586	0.2296	1	0.002947	0.001303
rs12601262	17	0.0002305	0.000348	0.0001684	0.6599	0.3895	1	0.002964	0.004508
rs2555253	12	0.0001873	0.0002858	0.0003006	0.5583	0.7562	1	0.002978	0.00289
rs3850348	2	0.0002467	0.000371	0.0001952	0.6354	0.9677	1	0.002984	0.004338
rs1145778	6	0.0004953	0.0007176	0.004602	0.1747	0.199	1	0.003042	0.0008032
rs10508307	10	0.0005913	0.0008486	0.001135	0.351	0.2878	1	0.003067	0.002539
rs2612778	17	0.0001876	0.0002863	0.000134	0.7137	0.7904	1	0.003078	0.004737
rs12901270	15	0.0002136	0.0003237	0.001934	0.2781	0.2936	1	0.003086	0.0009351
rs440563	10	0.000239	0.00036	0.004588	0.1771	0.236	1	0.003089	0.0005066
rs4940788	18	0.0002577	0.0003867	0.002051	0.2802	0.3277	1	0.003246	0.001064
rs12964045	18	0.0006361	0.0009094	0.001166	0.3605	0.5518	1	0.003255	0.00277
rs1884679	14	6.54e-05	0.0001056	0.0001816	0.6812	0.8082	1	0.003309	0.002428
rs12414105	10	0.000239	0.00036	0.004588	0.1895	0.2177	1	0.003366	0.0005594
rs11968059	6	0.0002516	0.000378	0.0005042	0.5063	0.7243	1	0.003394	0.002848
rs12369484	12	0.0001567	0.0002415	0.001173	0.3707	0.5095	1	0.003414	0.001243
rs7406786	17	0.0002004	0.0003048	0.000161	0.7183	0.4338	1	0.003463	0.004976
rs17266153	12	0.0001732	0.0002655	0.0001961	0.6831	0.8186	1	0.003479	0.004139
rs1673000	19	7.27e-05	0.0001168	9.25e-05	0.8303	0.74	1	0.003546	0.004029
rs200198	6	0.0005489	0.000791	0.001833	0.3167	0.3066	1	0.003598	0.002063
rs263840	13	0.0001025	0.0001616	0.000528	0.5197	0.792	1	0.003659	0.001791
rs12452796	17	0.01539	0.01862	0.06503	0.02433	0.01314	1	0.003768	0.001129
rs4767166	12	0.00069	0.0009822	0.003946	0.2262	0.2778	1	0.003804	0.001442
rs6718621	2	0.0004443	0.0006475	0.0005463	0.5263	0.1495	1	0.003822	0.004237
rs4812664	20	0.0002362	0.000356	0.0002658	0.6575	0.737	1	0.003828	0.004534
rs414830	6	0.0002835	0.0004232	0.00078	0.4657	0.3086	1	0.003833	0.002625
rs7254861	19	0.0005434	0.0007834	0.0002637	0.6594	0.7796	1	0.003833	0.00722
rs183221	6	0.0003033	0.0004512	0.0009852	0.4279	0.2682	1	0.003849	0.002356
rs825838	16	0.0002285	0.0003451	0.0004564	0.5625	0.9031	1	0.003877	0.003281
rs7099251	10	3.93e-05	6.52e-05	5.59e-05	0.9571	0.8398	1	0.003885	0.004215
rs742556	6	0.0002905	0.0004331	0.0005544	0.5347	0.9814	1	0.003969	0.003419
rs9879112	3	0.0002436	0.0003667	0.0009861	0.4392	0.4792	1	0.004021	0.002167
rs153867	5	0.0006609	0.0009428	0.003894	0.2376	0.2537	1	0.004024	0.001506
rs7758009	6	0.0001091	0.0001715	0.0006009	0.5248	0.4497	1	0.004028	0.001891
rs10926145	1	0.0003834	0.0005631	0.0008806	0.4592	0.2351	1	0.004036	0.003056
rs10857887	1	0.0003543	0.0005226	0.001082	0.4249	0.6022	1	0.004037	0.002552
rs843726	2	0.0006455	0.0009221	0.002867	0.2898	0.4621	1	0.004279	0.001992
rs17341778	7	0.000363	0.0005348	0.004413	0.2338	0.2539	1	0.004303	0.001
rs4816519	21	0.0003197	0.0004742	0.0004492	0.5982	0.5212	1	0.004316	0.004456
rs6553050	4	0.0006503	0.0009286	0.001328	0.4117	0.6646	1	0.004369	0.003479
rs6954980	7	0.0005159	0.0007458	0.002875	0.3049	0.4813	1	0.004608	0.001871
rs3026883	1	0.0001433	0.0002218	0.001159	0.4503	0.8317	1	0.00464	0.001661
rs940469	2	0.0002031	0.0003087	0.002214	0.3483	0.5976	1	0.0047	0.001307
rs1565105	4	0.0002151	0.0003259	0.002007	0.3639	0.4484	1	0.004707	0.001456
rs10504658	8	0.0005807	0.0008343	0.002107	0.3575	0.2582	1	0.004731	0.002585
rs11213366	11	0.0004948	0.0007169	0.0002218	0.7627	0.7272	1	0.004732	0.00917
rs1973489	5	0.0001741	0.0002667	0.0003687	0.6665	0.4436	1	0.004756	0.003944
rs2727727	12	0.0002892	0.0004313	0.0004981	0.6104	0.7406	1	0.004769	0.00438
rs2779772	9	0.0004641	0.0006747	0.0008188	0.5199	0.6201	1	0.004784	0.004251
rs4968319	17	0.01716	0.02064	0.06958	0.02982	0.01809	1	0.004813	0.00151
rs16970548	17	6.97e-05	0.0001122	0.0007716	0.5335	0.3489	1	0.00483	0.001516
rs4501597	8	1.62e-05	2.83e-05	0.0001014	0.9259	0.8151	1	0.004886	0.002476
rs10921840	1	0.000123	0.0001921	0.0003322	0.6966	0.7489	1	0.004902	0.003584
rs11017293	10	0.0004459	0.0006497	0.006864	0.2028	0.2661	1	0.004921	0.000927
rs4938889	11	0.0006025	0.0008638	0.004581	0.2559	0.6871	1	0.004984	0.001583
rs16891982	5	0.0005736	0.0008246	0.008469	0.1822	0.1097	1	0.005033	0.0009392
rs1219973	2	0.0006428	0.0009184	0.002415	0.3525	0.4099	1	0.005068	0.00269
rs10783095	1	2.49e-05	4.23e-05	0.0002348	0.7771	0.4348	1	0.005092	0.001965
rs12626189	21	0.0002791	0.000417	0.000765	0.5512	0.6232	1	0.005095	0.003536
rs4649442	1	8.89e-05	0.0001412	0.0007591	0.5532	0.5653	1	0.005105	0.001867
rs917738	7	0.0005739	0.0008249	0.0004142	0.6737	0.3021	1	0.005199	0.007756
rs1912482	17	0.01716	0.02064	0.06958	0.0343	0.02162	1	0.00544	0.001729
rs2253562	3	0.0005859	0.0008412	0.001773	0.421	0.3064	1	0.005448	0.00339
rs10255470	7	0.0002987	0.0004446	0.0001689	0.8673	0.5458	1	0.005471	0.00928
rs2569862	6	0.0001156	0.0001811	0.0002949	0.7603	0.3921	1	0.005516	0.004195
rs11701201	21	0.0004218	0.0006163	0.00018	0.8579	0.3892	1	0.005518	0.01083
rs4681531	3	0.0006541	0.0009337	0.001466	0.4573	0.7142	1	0.005518	0.004157
rs4862330	4	0.0002015	0.0003063	0.0003649	0.7186	0.7794	1	0.005519	0.004995
rs4721744	7	0.0002643	0.0003961	0.006786	0.2238	0.3637	1	0.00553	0.0007648
rs2826183	21	0.0003639	0.0005359	0.0001476	0.8987	0.3961	1	0.005545	0.01114
rs3779591	7	0.0006613	0.0009434	0.0003225	0.746	0.6096	1	0.005568	0.01025
rs7841723	8	0.0006278	0.0008981	0.001452	0.467	0.8729	1	0.005678	0.004205
rs1107659	7	0.0005663	0.0008146	0.0003934	0.7181	0.6324	1	0.005752	0.008729
rs299246	18	0.00029	0.0004324	0.001788	0.4356	0.3372	1	0.005783	0.002366
rs1653023	8	0.0006196	0.000887	0.0025	0.3831	0.576	1	0.005877	0.003005
rs7044422	9	0.0003226	0.0004783	0.001221	0.5095	0.6829	1	0.005902	0.003324
rs318762	3	0.0003137	0.0004658	0.0001954	0.8678	0.8289	1	0.005931	0.009532
rs10049912	4	0.0005053	0.0007313	0.001301	0.5015	0.7368	1	0.005975	0.004189
rs7106548	11	0.0003912	0.000574	0.0002637	0.8116	0.9171	1	0.005987	0.009226
rs2118121	3	0.000255	0.0003829	0.001613	0.4653	0.3059	1	0.006029	0.002465
rs6022197	20	0.000678	0.000966	0.003031	0.3584	0.3647	1	0.006038	0.002854
rs7825721	8	0.0006278	0.0008981	0.001452	0.4852	0.8985	1	0.00605	0.004489
rs10116586	9	0.0003857	0.0005663	0.001195	0.5297	0.7412	1	0.006229	0.003952
rs27601	5	0.0004874	0.0007068	0.0008102	0.6045	0.6988	1	0.006247	0.00576
rs1035803	4	0.0003908	0.0005734	0.002644	0.3984	0.5324	1	0.00647	0.002427
rs4309852	4	0.0003908	0.0005734	0.002644	0.3984	0.5324	1	0.00647	0.002427
rs2037814	2	0.0001968	0.0002996	0.0002157	0.8863	0.9941	1	0.006581	0.007866
rs726271	21	0.0002986	0.0004444	0.0008503	0.6124	0.6347	1	0.006586	0.004486
rs1561645	1	0.0001355	0.0002104	0.0003508	0.7898	0.8447	1	0.006606	0.004967
rs1359381	1	4.17e-05	6.9e-05	0.0001696	0.9455	0.9319	1	0.006782	0.004204
rs7238217	18	8.21e-05	0.0001309	0.0001799	0.9345	0.9331	1	0.006795	0.005734
rs12584859	13	0.0006614	0.0009436	0.0006721	0.6775	0.5131	1	0.00696	0.00848
rs7111078	11	5.86e-05	9.52e-05	0.0001717	0.9545	0.4366	1	0.006992	0.005113
rs10505462	8	0.000443	0.0006457	0.0003461	0.8211	0.7998	1	0.007145	0.0101
rs1575614	1	4.06e-05	6.73e-05	0.000169	0.9685	0.8353	1	0.007197	0.004425
rs753294	3	0.0006942	0.0009879	0.003691	0.3697	0.2922	1	0.007202	0.003042
rs11910763	21	0.0002791	0.000417	0.000765	0.6638	0.6844	1	0.007212	0.005066
rs9644668	8	0.0005059	0.0007321	0.002604	0.4319	0.6609	1	0.007257	0.003242
rs7523103	1	0.0001589	0.0002447	0.0004153	0.7898	0.8447	1	0.00726	0.005403
rs10185045	2	0.0004911	0.0007118	0.001346	0.5585	0.6267	1	0.007347	0.004996
rs952733	5	0.0005199	0.0007513	0.0006312	0.7197	0.519	1	0.007573	0.008369
rs4852937	2	0.0005521	0.0007953	0.0005103	0.7643	0.9916	1	0.007598	0.009767
rs13402895	2	0.0002924	0.0004357	0.0009781	0.6329	0.4223	1	0.00761	0.004729
rs1881270	3	0.0003005	0.0004472	0.0001841	0.9814	0.7856	1	0.007791	0.01246
rs1159969	1	0.0002899	0.0004323	0.000968	0.6447	0.5793	1	0.007831	0.004881
rs1353275	3	0.0006546	0.0009344	0.002366	0.4726	0.5034	1	0.007873	0.004398
rs10508964	10	0.0006487	0.0009264	0.002242	0.4832	0.4585	1	0.007888	0.004544
rs4657806	1	0.000123	0.0001921	0.0003322	0.8701	0.9289	1	0.007971	0.005913
rs1880887	12	0.0003877	0.0005691	0.002363	0.4776	0.7602	1	0.008001	0.003295
rs6997915	8	0.0001422	0.0002203	0.0009177	0.677	0.7031	1	0.008331	0.003649
rs4951247	1	0.0004739	0.0006882	0.003711	0.4071	0.3859	1	0.008339	0.002824
rs12283860	11	0.0002433	0.0003661	0.000785	0.713	0.7563	1	0.008424	0.005439
rs2445300	11	0.001529	0.002086	0.002588	0.4774	0.5521	1	0.008468	0.007392
rs12986692	2	0.0002502	0.0003761	0.001171	0.6331	0.6002	1	0.008471	0.004341
rs1216813	1	0.0006957	0.0009899	0.004538	0.3788	0.2989	1	0.008559	0.003166
rs1917669	7	0.0002517	0.0003782	0.000382	0.8737	0.9456	1	0.008685	0.008638
rs2284378	20	0.0003663	0.0005393	0.0005924	0.7832	0.6535	1	0.008703	0.008255
rs17076352	8	0.0007145	0.001015	0.002492	0.4937	0.3849	1	0.008729	0.004989
rs2510202	8	0.0006206	0.0008883	0.0003361	0.9043	0.9752	1	0.008779	0.01488
rs4348085	4	0.0002726	0.0004077	0.001843	0.5556	0.5898	1	0.008819	0.003541
rs6511788	19	0.0005091	0.0007366	0.0004069	0.8713	0.9051	1	0.008934	0.01237
rs7953228	12	0.0002765	0.0004134	0.0006542	0.7742	0.7503	1	0.008982	0.006936
rs10882639	10	0.0006706	0.000956	0.001377	0.6208	0.5303	1	0.008997	0.007242
rs1304650	1	0.0008321	0.001173	0.001356	0.6247	0.9598	1	0.009018	0.008273
rs1434354	1	5.18e-05	8.47e-05	0.0003886	0.887	0.4838	1	0.009078	0.003978
rs10437352	10	0.0001008	0.0001591	0.0002265	0.9984	0.8613	1	0.009085	0.007546
rs933077	10	0.0009402	0.001316	0.01026	0.2635	0.4054	1	0.009167	0.002197
rs690364	9	0.0006021	0.0008632	0.004039	0.4194	0.3211	1	0.009215	0.003424
rs1015362	20	0.0003909	0.0005736	0.0008112	0.7397	0.4963	1	0.009241	0.007584
rs4868318	5	8.13e-05	0.0001298	0.001586	0.6019	0.5256	1	0.009261	0.002106
rs3026886	1	0.0001544	0.0002382	0.001165	0.668	0.3569	1	0.009337	0.003712
rs1709317	2	0.0003985	0.0005841	0.00232	0.5306	0.47	1	0.009399	0.004039
rs7214410	17	0.01107	0.01362	0.0475	0.09116	0.06542	1	0.009435	0.003292
rs197486	6	0.0004565	0.0006643	0.0003745	0.9107	0.5233	1	0.009465	0.01291
rs9822614	3	0.0005048	0.0007306	0.004229	0.4185	0.3316	1	0.009465	0.003071
rs3820700	2	0.0003247	0.0004811	0.0003197	0.9471	0.9582	1	0.009552	0.01189
rs460175	9	0.0002859	0.0004266	0.0003195	0.9561	0.9713	1	0.009773	0.0114
rs11131004	3	0.0004816	0.0006989	0.0002673	0.9934	0.6172	1	0.009786	0.01626
rs1464128	12	0.0001417	0.0002196	0.0006878	0.7975	0.5739	1	0.009833	0.005199
rs7552950	1	0.0002858	0.0004265	0.0008565	0.7564	0.8064	1	0.009973	0.006717
rs27657	5	0.0002703	0.0004046	0.0005228	0.8618	0.9668	1	0.009998	0.008686
rs7104887	11	0.0004552	0.0006624	0.001621	0.6261	0.6362	1	0.01007	0.005923
rs11080312	17	0.0002942	0.0004383	0.001543	0.6381	0.71	1	0.01012	0.004822
rs12135376	1	0.0002301	0.0003474	0.0007193	0.8012	0.8804	1	0.01018	0.00678
rs37482	5	0.0004284	0.0006255	0.000768	0.7902	0.855	1	0.01026	0.009143
rs2835293	21	0.0002772	0.0004142	0.0008264	0.7759	0.749	1	0.0103	0.006976
rs723999	1	0.0006058	0.0008683	0.0008318	0.7749	0.648	1	0.01031	0.01056
rs2126389	1	0.0005584	0.0008039	0.0007511	0.7997	0.6758	1	0.01039	0.0108
rs6569872	6	0.0003023	0.0004498	0.0005408	0.8705	0.9692	1	0.01042	0.009418
rs7694946	4	0.0006878	0.0009792	0.0009484	0.7523	0.6253	1	0.01045	0.01065
rs12314236	12	0.0005499	0.0007923	0.001321	0.6844	0.5213	1	0.01052	0.007812
rs1338012	6	0.0003712	0.0005462	0.0006767	0.8289	0.9865	1	0.01058	0.009396
rs6130130	20	0.0004485	0.0006533	0.002563	0.5495	0.5287	1	0.0106	0.004606
rs4336904	1	0.001772	0.002399	0.003053	0.5241	0.8154	1	0.01092	0.009402
rs2209806	14	0.0002248	0.0003398	0.0005191	0.8982	0.9097	1	0.01094	0.008691
rs921212	5	1.93e-05	3.34e-05	0.0004039	0.9521	0.9433	1	0.01096	0.002918
rs4875710	8	0.0006419	0.0009171	0.001996	0.6146	0.8053	1	0.01104	0.006935
rs1160676	12	0.0004909	0.0007116	0.00286	0.5487	0.429	1	0.01131	0.004837
rs1470598	2	0.0004585	0.0006671	0.001127	0.7514	0.8256	1	0.01151	0.008536
rs4982364	14	0.0006119	0.0008766	0.0005411	0.916	0.9702	1	0.01171	0.01521
rs2486356	9	0.0005955	0.0008543	0.00144	0.7075	0.6025	1	0.01178	0.00871
rs208426	13	0.0006196	0.000887	0.001224	0.7521	0.5802	1	0.01209	0.01006
rs1885629	6	0.0005438	0.000784	0.001073	0.7879	0.5194	1	0.01232	0.01032
rs925944	1	0.0002005	0.0003049	0.0007765	0.8589	0.8176	1	0.01234	0.007381
rs2027084	1	0.0003858	0.0005665	0.00107	0.7944	0.9256	1	0.01251	0.008747
rs2769418	10	0.0004668	0.0006784	0.0006527	0.9024	0.5335	1	0.01252	0.01279
rs1081415	1	0.002024	0.002722	0.003026	0.572	0.9023	1	0.01255	0.01176
rs2024766	1	0.0004413	0.0006433	0.001225	0.7669	0.9443	1	0.01257	0.008723
rs365873	13	0.0005704	0.0008202	0.002195	0.6406	0.5831	1	0.01257	0.007017
rs311484	1	0.0004452	0.0006487	0.002192	0.6411	0.3962	1	0.01258	0.006123
rs1998933	6	0.0006271	0.0008972	0.001331	0.7494	0.9452	1	0.01259	0.01005
rs6992649	8	0.0001109	0.0001741	0.0005647	0.9358	0.8115	1	0.01259	0.006701
rs234815	17	0.0001455	0.0002252	0.0006809	0.8984	0.9167	1	0.01269	0.00696
rs4548690	12	0.0003454	0.0005101	0.0004545	0.9853	0.7252	1	0.01269	0.01349
rs1017020	17	0.0005401	0.0007789	0.0007838	0.8722	0.9765	1	0.01283	0.01278
rs2833143	21	0.000691	0.0009835	0.001731	0.6994	0.9295	1	0.01283	0.009239
rs4387225	1	0.0007515	0.001065	0.004062	0.5202	0.262	1	0.0129	0.005625
rs3844110	15	0.0004965	0.0007193	0.0007858	0.8764	0.6017	1	0.01298	0.01237
rs6542375	2	0.003858	0.005014	0.005591	0.4586	0.6041	1	0.01301	0.01213
rs12664754	6	0.0002088	0.0003168	0.001184	0.7893	0.8515	1	0.01307	0.006231
rs964400	12	0.000229	0.0003458	0.001051	0.8169	0.973	1	0.01312	0.00706
rs2282714	1	0.0001816	0.0002776	0.0007825	0.8826	0.6056	1	0.01316	0.007473
rs3813089	18	0.0004015	0.0005882	0.0006072	0.9412	0.7394	1	0.01327	0.01305
rs1377657	2	0.0002843	0.0004243	0.001819	0.7018	0.8343	1	0.0133	0.005728
rs7626866	3	7.28e-05	0.000117	0.001275	0.7823	0.7414	1	0.01338	0.003507
rs203423	13	0.000674	0.0009605	0.002414	0.6427	0.5925	1	0.01339	0.007749
rs10427115	19	0.0005316	0.0007673	0.000479	0.9974	0.9215	1	0.01345	0.01725
rs10519309	2	0.0002933	0.0004371	0.0005295	0.9762	0.8763	1	0.01346	0.01215
rs7147172	14	8.96e-05	0.0001423	0.000879	0.8662	0.6967	1	0.01346	0.004969
rs16858849	1	0.0002696	0.0004036	0.001734	0.7191	0.7113	1	0.01354	0.005854
rs10832816	11	0.0006966	0.0009911	0.001087	0.8233	0.7254	1	0.01359	0.0129
rs4564363	11	0.0003478	0.0005135	0.001169	0.8133	0.3609	1	0.0138	0.00871
rs4649444	1	0.0004515	0.0006574	0.001542	0.7522	0.7065	1	0.0138	0.008483
rs7662083	4	0.0004512	0.000657	0.0008159	0.8955	0.7597	1	0.0139	0.01235
rs1497110	11	0.0002863	0.0004272	0.000973	0.8594	0.3816	1	0.01399	0.008892
rs6578112	8	0.0001729	0.0002651	0.001777	0.7304	0.893	1	0.01415	0.004763
rs7079943	10	0.0002523	0.000379	0.0006167	0.9717	0.726	1	0.01443	0.01114
rs651784	12	0.0002735	0.0004091	0.001353	0.8018	0.5213	1	0.01455	0.007439
rs10773802	12	0.0003403	0.000503	0.0006318	0.97	0.9199	1	0.01456	0.01289
rs12504282	4	0.0004512	0.000657	0.0008159	0.9161	0.7753	1	0.01463	0.01301
rs1146359	1	0.0005417	0.000781	0.002197	0.697	0.5978	1	0.01466	0.00803
rs290876	2	3.45e-05	5.78e-05	0.0007168	0.9496	0.942	1	0.01481	0.003872
rs2268089	20	0.0005097	0.0007373	0.0007629	0.9365	0.8732	1	0.01483	0.01456
rs2027506	1	0.000453	0.0006594	0.001987	0.7244	0.695	1	0.01486	0.007868
rs11098964	4	0.000554	0.0007978	0.0011	0.867	0.9644	1	0.01526	0.01278
rs10164651	2	3.57e-05	5.96e-05	0.0007263	0.9658	0.9591	1	0.01552	0.004119
rs10754139	1	0.0005385	0.0007767	0.001602	0.7898	0.8447	1	0.01553	0.01032
rs12670438	7	0.0002147	0.0003254	0.0008157	0.9476	0.8716	1	0.0158	0.009655
rs30270	5	0.0003643	0.0005365	0.001543	0.8072	0.637	1	0.01588	0.008781
rs27003	5	0.0004058	0.0005943	0.002504	0.7014	0.78	1	0.01601	0.006945
rs12111723	7	0.0006591	0.0009404	0.002079	0.747	0.9177	1	0.01617	0.01026
rs4800418	18	0.006366	0.008059	0.02459	0.2496	0.1599	1	0.01624	0.007196
rs16858853	1	0.0009672	0.001352	0.003254	0.6484	0.6573	1	0.01625	0.009639
rs7762658	6	0.0003187	0.0004728	0.003938	0.607	0.4871	1	0.01629	0.004575
rs13409513	2	0.0006112	0.0008756	0.005172	0.5508	0.5453	1	0.01644	0.005522
rs587431	2	0.0006112	0.0008756	0.005172	0.5508	0.5453	1	0.01644	0.005522
rs687371	2	0.0006434	0.0009192	0.005438	0.5508	0.5453	1	0.01696	0.005687
rs6662416	1	0.0003012	0.0004482	0.001241	0.8892	0.9101	1	0.01722	0.009868
rs17352781	11	0.0004899	0.0007102	0.001762	0.8223	0.8706	1	0.01777	0.01069
rs4855026	3	0.0002704	0.0004046	0.002211	0.7864	0.8032	1	0.01849	0.007088
rs12151618	2	0.0004218	0.0006163	0.0009823	0.9871	0.776	1	0.01919	0.01498
rs2185811	1	0.0006792	0.0009676	0.004184	0.6575	0.8645	1	0.01935	0.008126
rs6734445	2	0.003585	0.004677	0.004606	0.6465	0.5657	1	0.01992	0.02011
rs3087943	6	0.0003883	0.00057	0.001487	0.9172	0.9706	1	0.02033	0.01208
rs879266	10	0.000246	0.00037	0.007798	0.537	0.4609	1	0.02045	0.003134
rs7190905	16	0.0002308	0.0003483	0.001065	0.9988	0.5133	1	0.0206	0.01141
rs11696312	20	0.001575	0.002146	0.00143	0.936	0.8636	1	0.02081	0.02594
rs10221158	16	0.0004588	0.0006674	0.00119	0.9856	0.9063	1	0.02118	0.01557
rs4854914	3	0.0005936	0.0008517	0.004456	0.7063	0.7343	1	0.02276	0.008666
rs9424523	1	0.002781	0.003676	0.005486	0.666	0.616	1	0.02328	0.01832
rs6487384	12	0.0002737	0.0004094	0.002114	0.9051	0.9022	1	0.02396	0.009789
rs3782455	12	0.0004075	0.0005966	0.004218	0.7477	0.9584	1	0.0244	0.007929
rs4519853	4	0.0006128	0.0008778	0.002222	0.9125	0.9368	1	0.02505	0.01509
rs3759666	14	0.0005776	0.00083	0.003783	0.7855	0.5838	1	0.02509	0.01059
rs4144717	11	0.00294	0.003876	0.005116	0.7232	0.6887	1	0.02574	0.02187
rs7979625	12	0.0004605	0.0006698	0.003103	0.8487	0.9845	1	0.02601	0.01108
rs12196004	6	0.0003506	0.0005174	0.003966	0.7986	0.9779	1	0.02659	0.008409
rs9387978	6	0.0005424	0.0007821	0.003516	0.8343	0.9399	1	0.02699	0.01163
rs10135891	14	0.0005776	0.00083	0.003162	0.861	0.7462	1	0.02705	0.01287
rs448669	10	0.00911	0.01132	0.06553	0.2035	0.3319	1	0.02771	0.007144
rs10882807	10	0.0001303	0.0002028	0.002986	0.8866	0.8337	1	0.02778	0.00637
rs4946391	6	0.0005547	0.0007988	0.002273	0.9579	0.9173	1	0.02813	0.01602
rs16943545	12	0.0006412	0.0009163	0.005454	0.7477	0.9584	1	0.02835	0.01012
rs2235437	6	0.0005515	0.0007944	0.005826	0.7394	0.9442	1	0.02889	0.009124
rs1508226	12	0.0002737	0.0004094	0.002114	0.9948	0.9618	1	0.0294	0.0123
rs2980981	18	0.0006795	0.000968	0.002137	0.9922	0.7488	1	0.0294	0.01928
rs11971454	7	0.004213	0.00545	0.008266	0.6685	0.7755	1	0.02999	0.02333
rs11699545	20	0.001014	0.001414	0.0009074	0.7855	0.7792	1	0.03127	0.03897
rs12138303	1	0.001735	0.002351	0.007363	0.7253	0.8837	1	0.03207	0.01642
rs12036544	1	0.005332	0.006813	0.01646	0.5429	0.5517	1	0.03348	0.0191
rs9875943	3	0.000513	0.0007418	0.004171	0.8912	0.8011	1	0.03379	0.01306
rs2282449	1	0.0005911	0.0008484	0.003058	0.9757	0.9124	1	0.03435	0.01728
rs2271051	12	0.0005566	0.0008014	0.003001	0.9861	0.9653	1	0.03479	0.01718
rs6454765	6	0.0004982	0.0007216	0.003648	0.9534	0.6779	1	0.036	0.01501
rs6979828	7	0.0004322	0.0006307	0.004115	0.9691	0.4845	1	0.03976	0.01451
rs7584223	2	0.009676	0.01199	0.01263	0.738	0.6069	1	0.04549	0.0441
rs1860363	12	5.51e-05	8.99e-05	0.0001441	0.3292	0.5453	1	0.04574	0.03759
rs6914262	6	0.0007804	0.001103	0.005831	0.9967	0.7686	1	0.05088	0.02088
rs9384169	6	0.0001574	0.0002425	0.0005243	0.4695	0.5395	1	0.05228	0.03719
rs8009181	14	0.004095	0.005306	0.01377	0.8062	0.9286	1	0.05546	0.03197
rs16858843	1	0.00128	0.001763	0.004258	0.6191	0.6547	1	0.09499	0.06289
rs10489803	1	0.005339	0.006821	0.01265	0.5391	0.5821	1	0.1839	0.1392
rs791385	5	0.003559	0.004644	0.02317	0.4912	0.3439	1	0.2632	0.1298
Note: Pλ is the adjusted p-value for genomic inflation factor (λ) of 1.06 (see text); Pmeta is the meta-analysis p-value which is calculated from Plogistic of discovery phase and P of validation phase; Pmeta** is the meta-analysis p-value, calculated from Pλ of discovery phase and P of validation phase SNPs in bold represents 14 SNPs of MPP7 gene
