# Supplementary material for: Genetic association and stress mediated down-regulation in trabecular meshwork implicates MPP7 as a novel candidate gene in primary open angle glaucoma
Source: BMC Med Genomics. 2016 Mar 22;9:15. doi: 10.1186/s12920-016-0177-6 (PMC4802647; doi:10.1186/s12920-016-0177-6)
Supplement: Additional file 4: — Contains table representing SNPs removed from the analysis for significantly different allele frequencies in discovery and validation cohorts. (XLSX 8 kb) [file 12920_2016_177_MOESM4_ESM.xlsx]

## Sheet: Additional file
SNP	Chromosome	Minor allele	Freq	p-value	Bonferroni adjusted p-value
rs2216548	5	C	0.18/0.82	4.55x10-118	2.28x10-115
rs12367163	12	G	0.38/0.58	2.29x10-13	1.14x10-10
rs2569859	6	A	0.34/0.47	6.76x10-6	0.003381
rs3796022	2	G	0.10/0.18	1.96x10-5	0.009777
rs10102559	8	G	0.0028/0.031	4.46x10-5	0.02229
rs8023110	14	A	0.31/0.21	6.02x10-5	0.03008
