# Supplementary material for: Genetic association and stress mediated down-regulation in trabecular meshwork implicates MPP7 as a novel candidate gene in primary open angle glaucoma
Source: BMC Med Genomics. 2016 Mar 22;9:15. doi: 10.1186/s12920-016-0177-6 (PMC4802647; doi:10.1186/s12920-016-0177-6)
Supplement: Additional file 8: — Contains table representing haplotype association of tag SNPs of MPP7 locus in East Indian population. (XLS 21 kb) [file 12920_2016_177_MOESM8_ESM.xls]

## Sheet: Sheet1
Discovery and Validation Combined dataset
Haplotype	Frequency in cases	Frequency in controls	P
GAAGAC	0.405	0.33	6.97x10-5
AGGAGA	0.23	0.281	0.0031
GAGAGA	0.083	0.094	0.323
GAGGAC	0.081	0.066	0.1315
AGGGGA	0.052	0.071	0.047
GAAGGC	0.057	0.046	0.2198
AAGAGA	0.029	0.056	6x10-4
GGGAGA	0.019	0.027	0.1506
AAAGAC	0.013	0.009	0.313
Note: The bold position in haplotype correspponds to rs10763643
