# Supplementary material for: Genetic association and stress mediated down-regulation in trabecular meshwork implicates MPP7 as a novel candidate gene in primary open angle glaucoma
Source: BMC Med Genomics. 2016 Mar 22;9:15. doi: 10.1186/s12920-016-0177-6 (PMC4802647; doi:10.1186/s12920-016-0177-6)
Supplement: Additional file 9: — Contains table representing association of published SNPs form reported loci. (XLSX 11 kb) [file 12920_2016_177_MOESM9_ESM.xlsx]

## Sheet: Sheet1
				Reported study		Present study
	Locus	Chr	SNP ID	p-value/OR	Reference	MAF (cases/controls)	p-value	OR (CI)
1	ABCA1	9	rs2487032	1.66x10-8/0.69	Chen et al 2014	Not genotyped
			rs2472493	2x10-10/1.43	Gharahkhani et al 2014	0.38/0.35	0.28	1.13 (0.91-1.40)
2	AFAP1	4	rs4619890	9.76x10-6/ 1.26	Gharahkhani et al 2014	0.37/0.39	0.64	0.95 (0.76-1.17)
3	GMDS	6	rs11969985	3.18x10-7/1.53	Gharahkhani et al 2014	0.12/0.14	0.27	0.83 (0.61-1.14)
4	PMM2	16	rs3785176	3.18x10-6/ 1.42	Chen et al 2014	0.14/0.10	0.053	1.38 (1-1.89)
5	SIX1/SIX6	14	rs10483727	4.68x10-5/ 0.80	Osman et al 2012	0.42/0.43	0.75	0.96 (0.78-1.19)
6	GAS7	17	rs11656696	2.4X10-2/0.88	Van Koolvijk et al 2012	Not genotyped
7	TMCO1	1	rs4656461	6.1x10-10/1.68	Burdon et al 2011	0.07/0.046	0.061	1.56 (0.99-2.45)
8	CAV1/CAV2	7	rs4236601	5x10-10/1.36	Thorleiffson et al 2010	0.20/0.16	0.028	1.37 (1.04-1.80)
			rs7795356	0.007/1.31	Osman et al 2012	0.18/0.15	0.15	1.24 (0.93-1.65)
9	PLXDC2	10	rs7081455	5x10-5/1.70	Nakano et al 2009	0.38/0.33	0.048	1.26 (1-1.58)
10	TMTC2	12	rs7961953	9.6x10-4/1.48	Nakano et al 2009	Not genotyped
Note: p-value and OR (CI) correspond to values in the present study, bold values represent significant p-values and OR.
