# Supplementary material for: Genetic association and stress mediated down-regulation in trabecular meshwork implicates MPP7 as a novel candidate gene in primary open angle glaucoma
Source: BMC Med Genomics. 2016 Mar 22;9:15. doi: 10.1186/s12920-016-0177-6 (PMC4802647; doi:10.1186/s12920-016-0177-6)
Supplement: Additional file 10: — Contains table representing association data of all SNPs showing suggestive association (p < 0.05) of reported loci associated with POAG. (XLS 40 kb) [file 12920_2016_177_MOESM10_ESM.xls]

## Sheet: Sheet1
SNP	Minor allele	Gene	Chr	MAF (Cases/Controls)	p-value	OR (CI)
rs10256914	G	CAV1	7	0.21/0.16	0.034	1.35(1.03-1.78)
rs10270569	A			0.2/0.15	0.011	1.45(1.1-1.92)
rs3779512	A			0.34/0.28	0.02	1.32(1.05-1.66)
rs3807989	A			0.41/0.35	0.015	1.32(1.06-1.63)
rs3815412	G			0.29/0.24	0.031	1.31(1.03-1.66)
rs4236601	A			0.2/0.16	0.028	1.37(1.04-1.8)
rs6466587	G			0.15/0.11	0.014	1.49(1.09-2.04)
rs6959106	G			0.15/0.11	0.014	1.5(1.09-2.06)
rs729949	A			0.29/0.24	0.024	1.33(1.04-1.68)
rs10235210	G	CAV2	7	0.5/0.44	0.027	1.28(1.03-1.58)
rs10263833	G			0.19/0.15	0.036	1.36(1.03-1.8)
rs10464649	G			0.44/0.39	0.047	1.25(1.01-1.55)
rs11772856	G			0.36/0.31	0.034	1.28(1.03-1.6)
rs1180286	G			0.29/0.24	0.031	1.31(1.03-1.66)
rs17138756	G			0.02/0.01	0.03	3.36(1.09-10.35)
rs6466579	A			0.48/0.42	0.046	1.25(1.01-1.54)
rs6952197	C			0.19/0.15	0.034	1.36(1.03-1.8)
rs6976316	G			0.47/0.41	0.041	1.25(1.02-1.55)
rs760444	G			0.28/0.22	0.013	1.38(1.08-1.76)
rs7796627	A			0.3/0.24	0.032	1.31(1.03-1.66)
rs7806219	A			0.1/0.06	0.005	1.8(1.2-2.68)
rs1435560	G	NCKAP5		0.17/0.12	0.013	1.48(1.1-1.99)
rs1595416	A		2	0.14/0.18	0.02	0.7(0.53-0.94)
rs1836668	A			0.02/0.01	0.039	2.9(1.04-8.1)
rs4954353	A			0.43/0.49	0.031	0.79(0.64-0.97)
rs6430384	C			0.38/0.32	0.046	1.26(1.01-1.57)
rs6761670	G			0.42/0.34	0.005	1.37(1.11-1.71)
rs976904	A			0.44/0.5	0.027	0.78(0.64-0.97)
rs11651314	A	GAS7	17	0.22/0.27	0.039	0.77(0.6-0.98)
rs12601160	C			0.19/0.25	0.005	0.69(0.53-0.89)
rs16959084	C			0.01/0.03	0.043	0.42(0.18-0.97)
rs2285323	G			0.37/0.42	0.036	0.79(0.64-0.98)
rs6503285	C			0.35/0.41	0.02	0.77(0.62-0.95)
rs8081931	C			0.13/0.08	0.004	1.68(1.19-2.37)
rs10508611	C	PLXDC2	10	0.5/0.43	0.005	1.35(1.1-1.67)
rs10764200	A			0.2/0.14	0.005	1.52(1.14-2.02)
rs10764214	A			0.43/0.37	0.032	1.27(1.03-1.58)
rs11011869	A			0.16/0.11	0.014	1.5(1.1-2.05)
rs12217228	A			0.11/0.16	0.011	0.66(0.48-0.9)
rs12263700	A			0.15/0.21	0.012	0.69(0.53-0.91)
rs2244121	G			0.05/0.03	0.023	1.98(1.1-3.53)
rs2255452	A			0.18/0.12	0.007	1.52(1.13-2.04)
rs2358859	A			0.17/0.12	0.005	1.56(1.15-2.12)
rs2460592	A			0.18/0.12	0.007	1.52(1.13-2.04)
rs2461941	A			0.18/0.12	0.007	1.52(1.13-2.04)
rs4311961	G			0.3/0.25	0.042	1.29(1.02-1.63)
rs6482086	A			0.18/0.24	0.01	0.7(0.54-0.91)
rs7090101	A			0.13/0.17	0.019	0.71(0.53-0.96)
rs7908031	A			0.13/0.17	0.024	0.69(0.51-0.93)
rs7919778	A			0.11/0.16	0.009	0.65(0.47-0.89)
rs11723068	A	AFAP1	4	0.09/0.13	0.016	0.63(0.45-0.89)
rs11729332	A			0.11/0.17	0.004	0.63(0.46-0.85)
rs13113113	G			0.25/0.2	0.01	1.38(1.07-1.77)
rs17382358	A			0.27/0.36	0.001	0.66(0.53-0.83)
rs2285769	G			0.27/0.21	0.027	1.33(1.04-1.7)
rs4689863	C			0.27/0.21	0.017	1.36(1.06-1.74)
rs4997103	A			0.25/0.2	0.039	1.32(1.02-1.7)
rs12197376	A	GMDS	6	0.26/0.33	0.003	0.7(0.56-0.88)
rs2012025	A			0.42/0.35	0.007	1.36(1.09-1.68)
rs2569844	C			0.52/0.43	0.001	1.47(1.19-1.81)
rs2569859	A			0.44/0.34	2.24*10-4	1.52(1.22-1.88)
rs2569862	A			0.44/0.34	1.81*10-4	1.53(1.23-1.89)
rs2569879	C			0.41/0.47	0.022	0.78(0.63-0.96)
rs2814820	A			0.49/0.41	0.002	1.42(1.15-1.75)
rs4060649	A			0.27/0.34	0.005	0.71(0.57-0.9)
rs4461777	G			0.42/0.48	0.026	0.78(0.63-0.97)
rs4959167	G			0.13/0.18	0.032	0.72(0.54-0.96)
rs6913557	C			0.3/0.37	0.006	0.73(0.58-0.91)
rs742556	G			0.38/0.48	4.33*10-4	0.68(0.55-0.84)
rs7759035	A			0.36/0.3	0.017	1.33(1.06-1.66)
rs9405144	A			0.25/0.32	0.006	0.71(0.56-0.9)
rs9501751	A			0.47/0.39	0.004	1.38(1.11-1.7)
rs2020926	G	ABCA1	9	0.1/0.14	0.025	0.68(0.5-0.95)
rs2297398	C			0.12/0.08	0.024	1.52(1.07-2.15)
rs2472509	C			0.42/0.49	0.017	0.77(0.62-0.95)
rs2482424	A			0.14/0.19	0.015	0.7(0.52-0.93)
rs2515614	C			0.42/0.49	0.02	0.77(0.63-0.95)
rs2740486	C			0.52/0.46	0.03	1.27(1.03-1.57)
rs2777793	A			0.51/0.45	0.03	1.27(1.03-1.57)
rs2777795	A			0.26/0.2	0.025	1.34(1.04-1.72)
rs3780542	A			0.12/0.08	0.033	1.49(1.04-2.13)
rs3780546	A			0.12/0.08	0.026	1.5(1.06-2.14)
rs3818688	A			0.1/0.14	0.044	0.71(0.51-0.98)
rs4149280	A			0.12/0.09	0.039	1.45(1.03-2.04)
rs4149284	A			0.12/0.08	0.029	1.49(1.05-2.12)
rs4149285	G			0.12/0.08	0.03	1.49(1.05-2.11)
rs4149286	A			0.12/0.09	0.038	1.45(1.03-2.06)
rs4149287	A			0.11/0.08	0.04	1.47(1.03-2.11)
rs4149315	G			0.12/0.08	0.024	1.52(1.07-2.15)
rs10918281	A	TMCO1	1	0.17/0.21	0.033	0.75(0.57-0.98)
