# Supplementary material for: Genetic association and stress mediated down-regulation in trabecular meshwork implicates MPP7 as a novel candidate gene in primary open angle glaucoma
Source: BMC Med Genomics. 2016 Mar 22;9:15. doi: 10.1186/s12920-016-0177-6 (PMC4802647; doi:10.1186/s12920-016-0177-6)
Supplement: Additional file 11: — Represents association data of AFAP1 SNP in discovery and validation phase. (XLSX 9 kb) [file 12920_2016_177_MOESM11_ESM.xlsx]

## Sheet: Sheet1
SNP	Gene	Allele	p-value/OR
			Discovery phase	Validation phase	Meta-analysis
rs17382358	AFAP1	A	5.16*10-4/0.66	7.7x10-3/0.71	1.42*10-5
