# Supplementary material for: Genetic association and stress mediated down-regulation in trabecular meshwork implicates MPP7 as a novel candidate gene in primary open angle glaucoma
Source: BMC Med Genomics. 2016 Mar 22;9:15. doi: 10.1186/s12920-016-0177-6 (PMC4802647; doi:10.1186/s12920-016-0177-6)
Supplement: Additional file 12: — Contains table representing association of 14 MPP7 SNPs in High tension glaucoma (HTG) and low-tension glaucoma (non-HTG) patients. (XLSX 12 kb) [file 12920_2016_177_MOESM12_ESM.xlsx]

## Sheet: Sheet1
		HTG (253 cases, 651 controls)			Non-HTG (108 cases, 651 controls)
SNP	Minor allele	MAF (Cases/ Controls)	p-value	OR	MAF (Cases/ Controls)	p-value	OR
rs10763643	A	0.53/0.42	2.787e-05	1.553	0.53/0.42	0.001758	1.582
rs7916852	C	0.57/0.46	8.967e-05	1.51	0.58/0.46	0.001878	1.583
rs10763644	G	0.57/0.47	9.36e-05	1.517	0.58/0.47	0.001958	1.587
rs4749301	A	0.48/0.39	0.0003998	1.452	0.5/0.39	0.003741	1.53
rs7474568	A	0.48/0.39	0.0003384	1.459	0.5/0.39	0.003956	1.527
rs10763642	A	0.37/0.46	0.0004596	0.6864	0.36/0.46	0.005183	0.6542
rs3802520	A	0.35/0.43	0.001561	0.7092	0.33/0.43	0.00549	0.6511
rs10047289	A	0.38/0.46	0.0008854	0.7	0.36/0.46	0.005547	0.6557
rs4749305	A	0.52/0.42	0.0001856	1.48	0.52/0.42	0.005987	1.497
rs11006851	G	0.52/0.42	0.0001315	1.494	0.51/0.42	0.007288	1.482
rs3885634	G	0.32/0.39	0.007797	0.7439	0.3/0.39	0.008735	0.6595
rs7086023	A	0.43/0.34	0.001011	1.421	0.44/0.34	0.009465	1.47
rs12253376	A	0.32/0.39	0.007038	0.7364	0.3/0.39	0.01026	0.665
rs11006830	G	0.32/0.39	0.009071	0.7495	0.31/0.39	0.01755	0.6877
